# Supplementary material for: Similarities and differences in gut microbiome composition correlate with dietary patterns of Indian and Chinese adults
Source: AMB Express. 2018 Jun 23;8:104. doi: 10.1186/s13568-018-0632-1 (PMC6015586; doi:10.1186/s13568-018-0632-1)
Supplement: Supplementary file 1 — Additional file 1: Table S1. Sample information on age, gender and ethnicity. [file 13568_2018_632_MOESM1_ESM.xlsx]

## Sheet: Sheet1
Table S1: Sample information on age,gender and ethnicity
Sample ID	Age	Gender	Ethnicity
IN1	31	Male	Indian
IN2	30	Female	Indian
IN3	30	Male	Indian
IN4	30	Female	Indian
IN5	23	Female	Indian
IN6	26	Female	Indian
IN7	27	Male	Indian
IN8	26	Female	Indian
IN9	30	Male	Indian
IN10	27	Female	Indian
IN11	23	Female	Indian
CH1	26	Male	Chinese
CH2	23	Female	Chinese
CH3	22	Female	Chinese
CH4	35	Male	Chinese
CH5	23	Female	Chinese
