# Supplementary material for: Similarities and differences in gut microbiome composition correlate with dietary patterns of Indian and Chinese adults
Source: AMB Express. 2018 Jun 23;8:104. doi: 10.1186/s13568-018-0632-1 (PMC6015586; doi:10.1186/s13568-018-0632-1)
Supplement: Supplementary file 3 — Additional file 3: Table S2. The summarized information of amplicon sequencing of 16 fecal DNA samples. [file 13568_2018_632_MOESM3_ESM.xlsx]

## Sheet: the summarized information of a
Table S2:The summarized information of amplicon sequencing of 16 fecal DNA samples
Sample Name	Raw PE(#)	Combined(#)	Qualified(#)	Nochime(#)	Base(nt)	AvgLen(nt)	Q20	Q30	GC%	Effective%
CH1	108477	101735	93372	87097	35588171	409	98.64	97.27	53.97	80.29
CH2	102446	95911	87368	80974	33210664	410	98.62	97.2	55.24	79.04
CH3	104371	98527	89207	84417	34629671	410	98.58	97.11	55.84	80.88
CH4	107509	99405	89302	81821	33995999	415	98.54	97.07	53.78	76.11
CH5	99340	92944	84778	77949	31856476	409	98.52	97.06	54.01	78.47
IN10	96681	89660	80787	76119	31716233	417	98.65	97.27	53.04	78.73
IN11	102112	94360	84342	79439	33026096	416	98.49	96.94	54.67	77.8
IN1	94186	86888	77787	72601	30215865	416	98.58	97.12	53.48	77.08
IN2	102296	95745	86504	80986	33589734	415	98.62	97.15	55.25	79.17
IN3	95251	89115	81270	74796	30685000	410	98.64	97.28	54.05	78.53
IN4	101549	94857	86562	80032	32857121	411	98.65	97.26	54.66	78.81
IN5	99728	93306	84954	79340	32578937	411	98.63	97.23	54.38	79.56
IN6	93086	86553	78110	73226	30313544	414	98.52	97.02	53.99	78.66
IN7	106418	98665	88173	83996	35148149	418	98.6	97.17	53.93	78.93
IN8	109214	102082	92543	88088	36321085	412	98.59	97.13	55.44	80.66
IN9	104681	96815	86976	81110	33839805	417	98.65	97.27	53.56	77.48
