# Supplementary material for: Similarities and differences in gut microbiome composition correlate with dietary patterns of Indian and Chinese adults
Source: AMB Express. 2018 Jun 23;8:104. doi: 10.1186/s13568-018-0632-1 (PMC6015586; doi:10.1186/s13568-018-0632-1)
Supplement: Supplementary file 4 — Additional file 4: Table S3. Metastats analysis showed gut bacterial clades with significant variation between Indian and Chinese adults. [file 13568_2018_632_MOESM4_ESM.xlsx]

## Sheet: Sheet7
Table S3: Metastats analysis showed gut bacterial clades with significant variation between Indian and Chinese adults

## Sheet: Sheet1
Taxa	mean(group1)	variance(group1)	standard error(group1)	mean(group2)	variance(group2)	standard error(group2)	p value
k__Bacteria;p__Bacteroidetes;	0.163929	0.00750396	0.0261185	0.0427309	0.00093725	0.0136912	0.00075
k__Bacteria;p__Cyanobacteria;	0.00223795	5.35862e-07	0.000220714	0.00123367	1.58606e-07	0.000178105	0.0085

## Sheet: Sheet2
Taxa	mean(group1)	variance(group1)	standard error(group1)	mean(group2)	variance(group2)	standard error(group2)	p value
k__Bacteria;p__Bacteroidetes;c__Bacteroidia;	0.163803	0.00750505	0.0261204	0.0426469	0.000936549	0.0136861	0.00133333
k__Bacteria;p__Firmicutes;c__Bacilli;	0.0948853	0.00194469	0.0132962	0.0356673	0.000225101	0.00670971	0.00185714
k__Bacteria;p__Proteobacteria;c__Gammaproteobacteria;	0.015419	4.57902e-05	0.00204028	0.010261	1.9195e-06	0.000619596	0.0237143
k__Bacteria;p__Cyanobacteria;c__Chloroplast;	0.00216547	5.40198e-07	0.000221605	0.00123087	1.59741e-07	0.000178741	0.00619048
k__Bacteria;p__Cyanobacteria;c__4C0d-2;	7.24791e-05	8.1707e-09	2.72542e-05	2.79744e-06	3.91283e-11	2.79744e-06	0.0186667

## Sheet: Sheet3
Taxa	mean(group1)	variance(group1)	standard error(group1)	mean(group2)	variance(group2)	standard error(group2)	p value
k__Bacteria;p__Bacteroidetes;c__Bacteroidia;o__Bacteroidales;	0.163803	0.00750505	0.0261204	0.0426469	0.000936549	0.0136861	0.00123684
k__Bacteria;p__Firmicutes;c__Bacilli;o__Lactobacillales;	0.0907908	0.00175546	0.0126328	0.0344812	0.000226078	0.00672425	0.00194737
k__Bacteria;p__Firmicutes;c__Bacilli;o__Bacillales;	0.00244013	4.38633e-06	0.000631473	0.000850421	1.62715e-07	0.000180397	0.0253684
k__Bacteria;p__Proteobacteria;c__Gammaproteobacteria;o__Pasteurellales;	0.000778196	9.7137e-07	0.000297164	6.15436e-05	1.42818e-09	1.69008e-05	0.0259474
k__Bacteria;p__Cyanobacteria;c__Chloroplast;o__Streptophyta;	0.00216547	5.40198e-07	0.000221605	0.00123087	1.59741e-07	0.000178741	0.00573684
k__Bacteria;p__Cyanobacteria;c__4C0d-2;o__YS2;	7.24791e-05	8.1707e-09	2.72542e-05	2.79744e-06	3.91283e-11	2.79744e-06	0.0195789
k__Bacteria;p__Proteobacteria;c__Alphaproteobacteria;o__Sphingomonadales;	3.68753e-05	8.71494e-10	8.90094e-06	8.39231e-06	1.56513e-10	5.59488e-06	0.0143947

## Sheet: Sheet4
Taxa	mean(group1)	variance(group1)	standard error(group1)	mean(group2)	variance(group2)	standard error(group2)	p value
k__Bacteria;p__Bacteroidetes;c__Bacteroidia;o__Bacteroidales;f__Prevotellaceae;	0.13079	0.00972834	0.0297388	0.00585504	4.62965e-05	0.00304291	0.00125974
k__Bacteria;p__Firmicutes;c__Bacilli;o__Lactobacillales;f__Lactobacillaceae;	0.0539855	0.000909925	0.00909508	0.00233586	1.58108e-06	0.00056233	0.000168831
k__Bacteria;p__Firmicutes;c__Bacilli;o__Lactobacillales;f__Leuconostocaceae;	0.00937014	1.22626e-05	0.00105583	0.00507735	1.12538e-05	0.00150025	0.0333766
k__Bacteria;p__Firmicutes;c__Bacilli;o__Lactobacillales;f__Carnobacteriaceae;	0.00471241	4.39972e-06	0.000632435	0.002624	1.71319e-06	0.000585353	0.0289091
k__Bacteria;p__Proteobacteria;c__Gammaproteobacteria;o__Pasteurellales;f__Pasteurellaceae;	0.000778196	9.7137e-07	0.000297164	6.15436e-05	1.42818e-09	1.69008e-05	0.0297143
k__Bacteria;p__Bacteroidetes;c__Bacteroidia;o__Bacteroidales;f__Porphyromonadaceae;	0.000938413	2.93715e-07	0.000163405	0.00241419	9.67506e-07	0.000439888	0.00771429
k__Bacteria;p__Firmicutes;c__Clostridia;o__Clostridiales;f__Eubacteriaceae;	1.90734e-05	1.77144e-09	1.26902e-05	0.00013148	6.31922e-09	3.55506e-05	0.0103377
k__Bacteria;p__Proteobacteria;c__Alphaproteobacteria;o__Rhizobiales;f__Brucellaceae;	4.32331e-05	3.65672e-09	1.82326e-05	2.79744e-06	3.91283e-11	2.79744e-06	0.0436234
k__Bacteria;p__Proteobacteria;c__Alphaproteobacteria;o__Sphingomonadales;f__Sphingomonadaceae;	3.68753e-05	8.71494e-10	8.90094e-06	8.39231e-06	1.56513e-10	5.59488e-06	0.0163766
k__Bacteria;p__Proteobacteria;c__Gammaproteobacteria;o__Alteromonadales;f__Idiomarinaceae;	2.41597e-05	5.51353e-10	7.07976e-06	5.59488e-06	5.86924e-11	3.42615e-06	0.031987
k__Bacteria;p__Proteobacteria;c__Alphaproteobacteria;o__Rhizobiales;f__Rhizobiaceae;	0	0	0	8.39231e-06	3.52155e-10	8.39231e-06	0.0305174

## Sheet: Sheet5
Taxa	mean(group1)	variance(group1)	standard error(group1)	mean(group2)	variance(group2)	standard error(group2)	p value
k__Bacteria;p__Bacteroidetes;c__Bacteroidia;o__Bacteroidales;f__Prevotellaceae;g__Prevotella;	0.13079	0.00972834	0.0297388	0.00585504	4.62965e-05	0.00304291	0.000674419
k__Bacteria;p__Firmicutes;c__Clostridia;o__Clostridiales;f__Veillonellaceae;g__Dialister;	0.053028	0.0019048	0.0131592	0.0201276	0.000392536	0.00886043	0.0460698
k__Bacteria;p__Firmicutes;c__Bacilli;o__Lactobacillales;f__Lactobacillaceae;g__Lactobacillus;	0.0533955	0.000941904	0.00925352	0.00165049	5.58361e-07	0.000334174	1.55039e-05
k__Bacteria;p__Firmicutes;c__Clostridia;o__Clostridiales;f__Veillonellaceae;g__Megasphaera;	0.0228245	0.000796265	0.0085081	0.00194422	2.98206e-06	0.000772278	0.0227984
k__Bacteria;p__Firmicutes;c__Erysipelotrichi;o__Erysipelotrichales;f__Erysipelotrichaceae;g__Catenibacterium;	0.0343996	0.000871116	0.00889901	0.000923154	1.49568e-07	0.000172955	0.00165116
k__Bacteria;p__Firmicutes;c__Clostridia;o__Clostridiales;f__Veillonellaceae;g__Mitsuokella;	0.00493239	2.41768e-05	0.00148253	0.000828042	8.86588e-07	0.000421091	0.013876
k__Bacteria;p__Firmicutes;c__Bacilli;o__Lactobacillales;f__Leuconostocaceae;g__Leuconostoc;	0.00885898	1.13744e-05	0.00101687	0.00481439	1.05943e-05	0.00145563	0.032
k__Bacteria;p__Firmicutes;c__Bacilli;o__Lactobacillales;f__Carnobacteriaceae;g__Carnobacterium;	0.0047086	4.41063e-06	0.000633219	0.00261281	1.70701e-06	0.000584296	0.0238372
k__Bacteria;p__Firmicutes;c__Clostridia;o__Clostridiales;f__Lachnospiraceae;g__Lachnospira;	0.00372441	7.19824e-06	0.000808941	0.00143788	1.43859e-06	0.000536394	0.0277442
k__Bacteria;p__Proteobacteria;c__Gammaproteobacteria;o__Pasteurellales;f__Pasteurellaceae;g__Haemophilus;	0.000755308	9.45691e-07	0.00029321	5.87462e-05	1.60426e-09	1.79123e-05	0.0269767
k__Bacteria;p__Bacteroidetes;c__Bacteroidia;o__Bacteroidales;f__Porphyromonadaceae;g__Parabacteroides;	0.00070826	2.37441e-07	0.00014692	0.00222956	9.36888e-07	0.000432871	0.00404651
k__Bacteria;p__Proteobacteria;c__Gammaproteobacteria;o__Enterobacteriales;f__Enterobacteriaceae;g__Citrobacter;	0.000923154	2.79102e-07	0.000159289	0.000542703	3.54502e-08	8.42024e-05	0.0437364
k__Bacteria;p__Firmicutes;c__Clostridia;o__Clostridiales;f__Lachnospiraceae;g__Clostridium;	0.000124613	2.00906e-08	4.27366e-05	0.000660195	2.31972e-07	0.000215394	0.0233721
k__Bacteria;p__Firmicutes;c__Bacilli;o__Lactobacillales;f__Leuconostocaceae;g__Weissella;	0.000448862	8.13655e-08	8.6005e-05	0.000184631	1.46144e-08	5.40637e-05	0.0159457
k__Bacteria;p__Proteobacteria;c__Gammaproteobacteria;o__Pseudomonadales;f__Pseudomonadaceae;g__Pseudomonas;	0.00022761	1.47158e-08	3.65759e-05	0.000134277	1.81947e-09	1.9076e-05	0.0326899
k__Bacteria;p__Proteobacteria;c__Gammaproteobacteria;o__Vibrionales;f__Vibrionaceae;g__Photobacterium;	0.000139872	5.28232e-09	2.19137e-05	6.43411e-05	2.50421e-09	2.23795e-05	0.025031
k__Bacteria;p__Proteobacteria;c__Alphaproteobacteria;o__Rhizobiales;f__Brucellaceae;g__Ochrobactrum;	4.32331e-05	3.65672e-09	1.82326e-05	2.79744e-06	3.91283e-11	2.79744e-06	0.0375349
k__Bacteria;p__Firmicutes;c__Clostridia;o__Clostridiales;f__Eubacteriaceae;g__Anaerofustis;	1.27156e-06	1.77856e-11	1.27156e-06	3.91641e-05	1.40862e-09	1.67846e-05	0.0336124
k__Bacteria;p__Proteobacteria;c__Alphaproteobacteria;o__Sphingomonadales;f__Sphingomonadaceae;g__Sphingomonas;	1.90734e-05	4.41082e-10	6.33233e-06	2.79744e-06	3.91283e-11	2.79744e-06	0.0279767
k__Bacteria;p__Firmicutes;c__Clostridia;o__Clostridiales;f__[Mogibacteriaceae];g__Mogibacterium;	0	0	0	8.39231e-06	3.52155e-10	8.39231e-06	0.0305174
k__Bacteria;p__Proteobacteria;c__Alphaproteobacteria;o__Rhizobiales;f__Rhizobiaceae;g__Kaistia;	0	0	0	8.39231e-06	3.52155e-10	8.39231e-06	0.0305174

## Sheet: Sheet6
Taxa	mean(group1)	variance(group1)	standard error(group1)	mean(group2)	variance(group2)	standard error(group2)	p value
k__Bacteria;p__Bacteroidetes;c__Bacteroidia;o__Bacteroidales;f__Prevotellaceae;g__Prevotella;s__copri;	0.125768	0.00996614	0.0301001	0.00553333	4.28035e-05	0.00292587	0.000901408
k__Bacteria;p__Firmicutes;c__Bacilli;o__Lactobacillales;f__Lactobacillaceae;g__Lactobacillus;s__ruminis;	0.0464158	0.000901676	0.00905376	0.00123087	7.90685e-07	0.000397664	0.000253521
k__Bacteria;p__Firmicutes;c__Clostridia;o__Clostridiales;f__Ruminococcaceae;g__Faecalibacterium;s__prausnitzii;	0.0505065	0.000182788	0.00407641	0.0304473	0.000232755	0.00682284	0.0169577
k__Bacteria;p__Bacteroidetes;c__Bacteroidia;o__Bacteroidales;f__Prevotellaceae;g__Prevotella;s__stercorea;	0.003966	3.2571e-05	0.00172076	0.000220998	8.4654e-08	0.000130118	0.0336056
k__Bacteria;p__Firmicutes;c__Clostridia;o__Clostridiales;f__Lachnospiraceae;g__Coprococcus;s__eutactus;	0.0053342	1.39918e-05	0.00112782	0.00106862	1.84056e-06	0.000606722	0.00390141
k__Bacteria;p__Firmicutes;c__Clostridia;o__Clostridiales;f__Veillonellaceae;g__Mitsuokella;s__multacida;	0.00144831	4.01923e-06	0.000604471	0.000153859	5.15515e-08	0.00010154	0.0373662
k__Bacteria;p__Firmicutes;c__Bacilli;o__Lactobacillales;f__Lactobacillaceae;g__Lactobacillus;s__mucosae;	0.000754037	1.04114e-06	0.000307651	5.59488e-05	3.71719e-09	2.7266e-05	0.0280141
k__Bacteria;p__Proteobacteria;c__Gammaproteobacteria;o__Pasteurellales;f__Pasteurellaceae;g__Haemophilus;s__parainfluenzae;	0.000755308	9.45691e-07	0.00029321	5.87462e-05	1.60426e-09	1.79123e-05	0.0225634
k__Bacteria;p__Bacteroidetes;c__Bacteroidia;o__Bacteroidales;f__Bacteroidaceae;g__Bacteroides;s__uniformis;	0.000588733	1.76565e-07	0.000126694	0.00192464	4.29296e-07	0.000293017	0.000676056
k__Bacteria;p__Bacteroidetes;c__Bacteroidia;o__Bacteroidales;f__Bacteroidaceae;g__Bacteroides;s__coprophilus;	7.12075e-05	8.70426e-09	2.813e-05	1.11898e-05	3.3259e-10	8.15586e-06	0.0448451
k__Bacteria;p__Firmicutes;c__Bacilli;o__Lactobacillales;f__Streptococcaceae;g__Streptococcus;s__anginosus;	5.08625e-06	1.67184e-10	3.89854e-06	0.00012029	1.52209e-08	5.51741e-05	0.0408592
k__Bacteria;p__Proteobacteria;c__Gammaproteobacteria;o__Vibrionales;f__Vibrionaceae;g__Photobacterium;s__angustum;	0.000139872	5.28232e-09	2.19137e-05	6.43411e-05	2.50421e-09	2.23795e-05	0.0212254
k__Bacteria;p__Firmicutes;c__Bacilli;o__Lactobacillales;f__Lactobacillaceae;g__Lactobacillus;s__agilis;	1.78019e-05	1.6007e-10	3.81469e-06	2.79744e-06	3.91283e-11	2.79744e-06	0.00511268
k__Bacteria;p__Proteobacteria;c__Gammaproteobacteria;o__Xanthomonadales;f__Xanthomonadaceae;g__Stenotrophomonas;s__acidaminiphila;	0	0	0	8.39231e-06	1.56513e-10	5.59488e-06	0.0305174
