# Supplementary material for: Similarities and differences in gut microbiome composition correlate with dietary patterns of Indian and Chinese adults
Source: AMB Express. 2018 Jun 23;8:104. doi: 10.1186/s13568-018-0632-1 (PMC6015586; doi:10.1186/s13568-018-0632-1)
Supplement: Supplementary file 5 — Additional file 5: Table S4. Alpha diversity indices. [file 13568_2018_632_MOESM5_ESM.xlsx]

## Sheet: Sheet1
Table S4: Alpha diversity indices
Sample name	observed_species	shannon	simpson	chao1	ACE	good_coverage
IN1	417	5.241	0.936	516.878	502.915	0.999
IN2	392	5.353	0.949	435.4	439.532	0.999
IN3	476	5.843	0.961	517.6	519.106	0.999
IN4	478	5.992	0.96	488	496.259	0.999
IN5	426	4.889	0.893	463.82	464.431	0.999
IN6	400	5.24	0.931	433.108	430.346	0.999
IN7	349	4.706	0.915	385.273	390.915	0.999
IN8	422	5.275	0.93	461.783	460.514	0.999
IN9	395	5.306	0.949	431.667	431.41	0.999
IN10	429	4.964	0.899	450.738	459.778	0.999
IN11	399	5.079	0.937	438.722	449.411	0.999
CH1	392	5.23	0.947	417.554	427.136	0.999
CH2	466	5.554	0.953	489.459	496.189	0.999
CH3	453	4.518	0.832	508.222	505.235	0.999
CH4	388	4.916	0.928	402.786	415.561	0.999
CH5	411	5.335	0.943	435.5	440.901	0.999
